# Supplementary material for: Biophilic classroom environments on stress and cognitive performance: A randomized crossover study in virtual reality (VR)
Source: PLoS One. 2023 Nov 1;18(11):e0291355. doi: 10.1371/journal.pone.0291355 (PMC10619869; doi:10.1371/journal.pone.0291355)
Supplement: S1 Data — This includes raw measurements or those after the primary computation of three physiological stress indicators, two cognitive tests, self-reported stress level, connection with nature, and preferences for different biophilic patterns of each participant. (XLSX) [file pone.0291355.s002.xlsx]

## Sheet: HR
Mean Heart Rate (beats per minute)
Environment	Non-biophilic			Indoor Green			Outdoor Green			Turbid Outdoor Green			Combination
ID	Pre	Post	Change	Pre	Post	Change	Pre	Post	Change	Pre	Post	Change	Pre	Post	Change
1	72.3869	73.2511	0.864165	69.6439	78.1606	8.51668	75.8616	74.2967	-1.56491	70.2448	74.8517	4.60695	71.0583	73.7265	2.66821
2	61.8669	68.7045	6.83763	59.5309	67.624	8.09302	61.3047	65.6878	4.38316	62.2679	66.4017	4.13375	61.3698	67.3976	6.02785
4	68.7658	72.6671	3.9013	65.6763	72.3688	6.69248	67.4586	71.9194	4.46086	69.1169	71.0343	1.91749	68.1673	69.9297	1.76244
5	79.4762	78.5392	-0.93705	81.917	87.6821	5.76515	79.8892	83.1016	3.21238	79.9383	84.9558	5.01749	76.385	82.8679	6.48284
7	90.9621	101.702	10.7396	96.0578	103.881	7.82309	92.8783	101.189	8.31103	89.3003	98.1913	8.89094	89.0523	96.5095	7.45721
8	60.123	80.895	20.772	63.5693	77.887	14.3177	64.5454	71.3947	6.84933	66.252	83.3879	17.1358	60.9584	78.8342	17.8759
9	99.9031	105.985	6.08156	109.684	111.345	1.66132	102.152	111.705	9.55314	102.281	113.312	11.0309	98.3669	105.229	6.86166
10	68.1966	78.3427	10.1461	73.6132	79.2677	5.65451	70.3344	76.9486	6.61411	69.5754	76.9172	7.34183	71.7608	80.839	9.07816
12	77.6396	77.5354	-0.104175	77.7598	81.0403	3.28053	80.0098	78.7737	-1.23605	78.8049	81.6747	2.86978	76.9992	81.4506	4.45137
13	58.6214	60.7466	2.12524	58.3097	61.2268	2.91716	57.7852	62.4408	4.65565	58.9219	62.8647	3.94286	57.9057	64.3211	6.41545
16	77.6384	80.8123	3.17389	72.0471	77.4175	5.37042	72.9868	78.7417	5.75495	73.4767	77.2676	3.79092	71.6157	75.7057	4.08999
17	92.6393	116.346	23.7065	N/A	N/A	N/A	100.424	101.546	1.1225	96.9085	111.566	14.6572	97.9925	107.075	9.08216
18	60.7946	71.2824	10.4878	62.5658	73.9403	11.3744	61.6415	70.2586	8.61709	60.8604	68.7038	7.84337	60.1504	67.6804	7.52998
19	66.7444	72.8905	6.14615	67.6669	65.1452	-2.5217	68.007	75.6844	7.67741	65.5141	76.2896	10.7756	67.1674	76.6224	9.45497
21	61.5642	68.3287	6.7645	62.8516	68.1801	5.3285	64.5224	66.4023	1.87981	59.4988	70.2244	10.7255	56.5077	67.8251	11.3174
23	73.4963	87.1091	13.6129	71.707	82.569	10.862	73.5895	86.2132	12.6237	72.6095	83.1674	10.558	71.3832	87.4933	16.1102
24	72.9096	78.0807	5.17114	71.7787	77.6314	5.85266	71.4004	77.154	5.7536	67.5931	77.5343	9.94127	72.1707	78.7292	6.55851
25	84.1895	90.1592	5.96973	79.9303	84.895	4.96461	82.4288	87.5036	5.07472	85.084	90.4957	5.41166	85.3678	85.0426	-0.325217
26	90.6795	94.6673	3.98773	83.4288	91.9788	8.54995	91.1838	93.6436	2.45974	87.4284	94.3635	6.93505	86.6475	94.0193	7.37185
27	75.6401	90.1967	14.5565	73.1125	87.0748	13.9622	78.286	92.5784	14.2923	77.4646	90.4689	13.0043	80.2723	91.023	10.7507
28	53.9134	62.5013	8.58793	51.3999	59.9366	8.53676	49.1501	60.0116	10.8615	53.1834	60.6803	7.49688	50.3689	55.4288	5.05992
29	75.3187	78.1666	2.84791	76.9131	82.8977	5.98461	76.9995	79.5036	2.50404	76.4535	79.4133	2.95987	76.5382	79.7026	3.16438
30	77.2522	79.1235	1.87124	76.4607	80.7493	4.28857	76.3958	80.8098	4.41405	79.0433	82.0218	2.97855	76.9799	78.9467	1.96678
31	75.9384	76.8078	0.869423	75.3172	74.686	-0.631202	98.7203	76.52	-22.2004	76.0997	74.0089	-2.09078	74.6578	76.6302	1.97233
32	79.8599	88.1139	8.25404	76.8829	88.6113	11.7284	80.7958	86.4543	5.65848	79.518	85.129	5.61102	81.2904	89.7607	8.47037
33	73.8222	74.6128	0.7906	72.5209	77.3894	4.86846	75.7464	78.3134	2.56701	75.1476	77.8572	2.70966	73.1356	80.5782	7.44263
35	96.6275	108.441	11.8134	85.8759	98.1969	12.321	90.5242	104.042	13.5178	91.2012	107.914	16.7127	95.5153	100.254	4.73856
36	75.1636	85.527	10.3633	78.7263	84.0386	5.31229	80.0645	82.4803	2.41582	77.7209	84.7017	6.98086	76.0068	87.3268	11.32
37	69.0964	74.0104	4.91395	66.8778	69.1216	2.24383	70.466	74.2078	3.74182	69.6919	79.2369	9.545	70.0078	82.0334	12.0256
38	72.7124	83.406	10.6936	71.8097	80.3989	8.58916	72.8457	87.7662	14.9205	69.9043	80.8527	10.9484	71.336	87.3332	15.9972

## Sheet: BP
Blood Pressure (mmHg)
Environment	Non-biophilic						Indoor Green						Outdoor Green						Turbid Outdoor Green						Combination
	Systolic Blood Pressure			Diastolic Blood Pressure			Systolic Blood Pressure			Diastolic Blood Pressure			Systolic Blood Pressure			Diastolic Blood Pressure			Systolic Blood Pressure			Diastolic Blood Pressure			Systolic Blood Pressure			Diastolic Blood Pressure
ID	Pre	Post	Change	Pre	Post	Change	Pre	Post	Change	Pre	Post	Change	Pre	Post	Change	Pre	Post	Change	Pre	Post	Change	Pre	Post	Change	Pre	Post	Change	Pre	Post	Change
1	104	101	-3	75	71	-4	100	104	4	70	68	-2	105	107	2	76	73	-3	101	109	8	65	75	10	104	106	2	73	67	-6
2	120	123	3	71	72	1	120	122	2	72	72	0	120	122	2	68	71	3	120	125	5	71	78	7	121	123	2	77	76	-1
4	115	112	-3	76	66	-10	115	116	1	65	65	0	115	112	-3	64	62	-2	111	114	3	66	62	-4	115	116	1	68	65	-3
5	94	97	3	65	62	-3	98	106	8	71	63	-8	98	95	-3	66	63	-3	98	98	0	68	61	-7	97	99	2	66	61	-5
7	110	107	-3	67	71	4	107	111	4	72	72	0	107	108	1	67	72	5	111	107	-4	72	73	1	108	110	2	67	76	9
8	110	119	9	64	75	11	109	110	1	75	75	0	114	113	-1	76	77	1	119	121	2	75	73	-2	114	123	9	73	71	-2
9	104	103	-1	77	77	0	104	112	8	74	81	7	106	111	5	74	79	5	102	110	8	70	74	4	108	111	3	76	75	-1
10	110	106	-4	74	67	-7	108	113	5	71	74	3	107	112	5	73	71	-2	113	114	1	73	73	0	113	113	0	77	71	-6
12	129	131	2	81	85	4	131	133	2	83	81	-2	131	138	7	81	82	1	128	129	1	79	81	2	132	129	-3	83	79	-4
13	97	91	-6	64	52	-12	96	96	0	66	62	-4	93	94	1	65	63	-2	97	91	-6	68	62	-6	97	97	0	71	70	-1
16	105	109	4	63	63	0	108	108	0	67	67	0	105	110	5	64	59	-5	108	108	0	63	67	4	105	109	4	67	65	-2
17	121	113	-8	75	74	-1	117	109	-8	73	82	9	112	118	6	76	78	2	115	114	-1	78	80	2	111	114	3	78	72	-6
18	133	130	-3	81	77	-4	134	136	2	83	86	3	127	124	-3	76	75	-1	125	129	4	74	71	-3	123	125	2	74	75	1
19	103	102	-1	59	61	2	102	105	3	57	61	4	105	104	-1	56	67	11	100	104	4	62	62	0	106	108	2	62	64	2
21	94	97	3	52	55	3	97	92	-5	54	54	0	96	97	1	55	59	4	96	95	-1	59	59	0	102	96	-6	59	57	-2
23	119	125	6	78	80	2	115	119	4	75	78	3	116	121	5	80	75	-5	112	116	4	70	79	9	117	114	-3	78	81	3
24	106	118	12	66	70	4	104	112	8	67	72	5	112	115	3	78	76	-2	106	116	10	72	77	5	104	113	9	68	73	5
25	104	109	5	70	75	5	104	105	1	70	69	-1	104	107	3	69	75	6	108	106	-2	69	74	5	105	104	-1	73	70	-3
26	112	112	0	73	66	-7	114	112	-2	73	82	9	117	109	-8	74	81	7	111	124	13	74	75	1	108	119	11	77	80	3
27	111	117	6	74	73	-1	113	114	1	76	73	-3	114	118	4	70	75	5	112	118	6	75	73	-2	110	120	10	74	75	1
28	121	122	1	78	76	-2	126	128	2	80	75	-5	133	126	-7	79	74	-5	121	125	4	81	78	-3	130	120	-10	86	81	-5
29	108	109	1	63	63	0	104	107	3	59	62	3	104	114	10	65	67	2	107	108	1	60	61	1	107	111	4	60	70	10
30	110	110	0	70	69	-1	112	111	-1	66	68	2	107	114	7	67	66	-1	113	111	-2	54	69	15	111	120	9	70	62	-8
31	113	120	7	69	67	-2	119	85	-34	65	67	2	128	118	-10	63	68	5	109	120	11	70	65	-5	121	118	-3	64	67	3
32	107	116	9	69	76	7	101	109	8	67	71	4	109	110	1	71	71	0	110	112	2	69	70	1	110	113	3	70	74	4
33	115	110	-5	68	67	-1	114	105	-9	68	67	-1	107	110	3	72	72	0	113	110	-3	68	68	0	108	107	-1	62	65	3
35	103	109	6	68	66	-2	97	100	3	69	65	-4	104	105	1	63	68	5	104	100	-4	64	65	1	104	108	4	66	68	2
36	N/A	N/A	N/A	N/A	N/A	N/A	N/A	N/A	N/A	N/A	N/A	N/A	N/A	N/A	N/A	N/A	N/A	N/A	N/A	N/A	N/A	N/A	N/A	N/A	N/A	N/A	N/A	N/A	N/A	N/A
37	N/A	N/A	N/A	N/A	N/A	N/A	N/A	N/A	N/A	N/A	N/A	N/A	N/A	N/A	N/A	N/A	N/A	N/A	N/A	N/A	N/A	N/A	N/A	N/A	N/A	N/A	N/A	N/A	N/A	N/A
38	N/A	N/A	N/A	N/A	N/A	N/A	N/A	N/A	N/A	N/A	N/A	N/A	N/A	N/A	N/A	N/A	N/A	N/A	N/A	N/A	N/A	N/A	N/A	N/A	N/A	N/A	N/A	N/A	N/A	N/A

## Sheet: RMSSD
Root Mean Square of Successive Differences between normal heartbeats (RMSSD) (ms)
Environment	Non-biophilic			Indoor Green			Outdoor Green			Turbid Outdoor Green			Combination
ID	Pre	Post	Change	Pre	Post	Change	Pre	Post	Change	Pre	Post	Change	Pre	Post	Change
1	34.2391	34.8573	0.618221	64.7712	41.7517	-23.0195	38.4413	39.1376	0.696333	38.4413	43.8195	5.37821	33.0734	43.8195	10.7461
2	59.9127	62.6879	2.7752	88.3842	71.9928	-16.3914	68.9885	69.653	0.664503	68.9885	68.6286	-0.359901	87.5841	68.6286	-18.9556
4	63.0504	55.9512	-7.09916	75.4532	54.1557	-21.2974	66.2425	64.0505	-2.19207	66.2425	53.1185	-13.124	60.942	53.1185	-7.82346
5	25.7805	36.9442	11.1637	27.1803	24.052	-3.12834	27.2201	24.044	-3.17611	27.2201	25.6763	-1.5438	29.6697	25.6763	-3.99346
7	23.9228	22.0439	-1.87886	23.4833	22.8358	-0.647529	23.0933	22.6192	-0.474073	23.0933	27.374	4.28075	32.2075	27.374	-4.83342
8	88.254	88.088	-0.165975	94.4414	64.6295	-29.8119	92.0417	78.6385	-13.4032	92.0417	100.938	8.89643	90.3369	100.938	10.6012
9	24.9933	25.8097	0.816394	18.0613	20.9159	2.85464	23.7639	19.7608	-4.00309	23.7639	19.5122	-4.25172	26.6451	19.5122	-7.13287
10	46.9194	46.6756	-0.243816	57.3195	48.3969	-8.92261	47.1123	48.1765	1.06425	47.1123	53.8	6.68774	64.9403	53.8	-11.1403
12	58.1809	59.43	1.24909	52.8935	61.6002	8.70672	45.6694	49.1909	3.52157	45.6694	56.3029	10.6335	52.8146	56.3029	3.48824
13	80.2918	73.4283	-6.86348	74.9643	69.11	-5.85432	51.3798	58.1591	6.77929	51.3798	62.1996	10.8197	77.5955	62.1996	-15.3959
16	28.7462	24.1675	-4.57862	29.5106	31.7668	2.25626	29.574	26.6848	-2.88922	29.574	26.0579	-3.51605	29.5937	26.0579	-3.5358
17	27.1295	22.2702	-4.8593	N/A	N/A	N/A	21.9682	30.6869	8.71865	21.9682	25.9401	3.97184	28.4505	25.9401	-2.51039
18	53.0208	42.896	-10.1248	47.9524	37.3976	-10.5548	38.3036	41.1851	2.88147	38.3036	45.2772	6.97365	45.6101	45.2772	-0.332856
19	89.4398	52.6931	-36.7468	77.8793	4.51055	-73.3688	88.4878	50.8222	-37.6656	88.4878	51.741	-36.7468	68.4494	51.741	-16.7084
21	105.86	97.0798	-8.78015	110.697	91.8608	-18.836	88.497	82.219	-6.27797	88.497	81.1773	-7.31975	95.9093	81.1773	-14.7321
23	48.4254	34.7428	-13.6826	45.3968	38.2016	-7.19517	46.1837	30.2867	-15.897	46.1837	30.0873	-16.0964	45.2448	30.0873	-15.1575
24	61.5721	51.5414	-10.0307	46.9515	46.3718	-0.579764	61.3777	50.9434	-10.4343	61.3777	46.1305	-15.2472	38.8719	46.1305	7.25862
25	57.2927	59.0341	1.74135	62.5353	59.5619	-2.97342	74.3931	50.5437	-23.8494	74.3931	76.9075	2.51447	56.1125	76.9075	20.7951
26	54.5375	45.0183	-9.51925	47.0696	44.8592	-2.21039	35.2913	47.2541	11.9628	35.2913	47.9418	12.6505	45.0193	47.9418	2.92248
27	35.1653	34.3685	-0.796875	36.1026	41.8258	5.7232	39.5738	33.7743	-5.79953	39.5738	36.2739	-3.29991	30.1364	36.2739	6.1375
28	120.018	43.2599	-76.758	108.989	43.4088	-65.5802	106.027	50.0108	-56.0163	106.027	45.2689	-60.7583	97.8492	45.2689	-52.5804
29	42.3022	34.4721	-7.83007	40.0338	31.8895	-8.14429	39.0352	38.7634	-0.271777	39.0352	31.0219	-8.01333	39.4598	31.0219	-8.43792
30	24.2008	27.9281	3.72731	41.1008	38.3244	-2.77643	60.9585	37.5631	-23.3954	60.9585	24.9666	-35.9919	31.526	24.9666	-6.55934
31	25.9576	29.6971	3.73952	26.6714	30.4317	3.7603	41.4337	33.92	-7.51367	41.4337	29.4352	-11.9985	28.9754	29.4352	0.459871
32	32.0162	23.7571	-8.2591	46.9018	39.4853	-7.41654	37.2308	31.4095	-5.82134	37.2308	32.792	-4.43885	72.6023	32.792	-39.8104
33	41.3876	41.215	-0.172582	43.3882	36.0877	-7.30043	35.7179	33.9285	-1.78946	35.7179	36.3178	0.599837	35.01	36.3178	1.30781
35	32.2987	30.1327	-2.166	53.5191	51.3282	-2.19093	39.9631	30.5124	-9.45067	39.9631	29.3349	-10.6282	31.0583	29.3349	-1.72339
36	40.1528	42.1186	1.96576	41.2092	38.0908	-3.11835	35.7197	49.2014	13.4817	35.7197	40.881	5.16126	34.7775	40.881	6.10346
37	49.2738	41.5486	-7.72517	39.1463	45.9561	6.80982	54.9928	38.1551	-16.8377	54.9928	38.6117	-16.381	49.3576	38.6117	-10.7459
38	47.1511	37.3136	-9.83749	50.4639	40.5094	-9.95443	50.2503	31.9598	-18.2904	50.2503	43.3559	-6.89438	51.4419	43.3559	-8.08604

## Sheet: ln(RMSSD)
ln(RMSSD) (no unit)
Environment	Non-biophilic			Indoor Green			Outdoor Green			Turbid Outdoor Green			Combination
ID	Pre	Post	Change	Pre	Post	Change	Pre	Post	Change	Pre	Post	Change	Pre	Post	Change
1	3.53337	3.55126	0.0178949	4.17086	3.73174	-0.43912	3.64913	3.66708	0.0179521	3.68644	3.78008	0.093641	3.49873	3.77333	0.274598
2	4.09289	4.13817	0.04528	4.48169	4.27657	-0.205127	4.23394	4.24353	0.009586	4.20712	4.22871	0.0215934	4.4726	4.18959	-0.283005
4	4.14393	4.02448	-0.119454	4.32351	3.99186	-0.331648	4.19332	4.15967	-0.0336515	4.08604	3.97253	-0.113514	4.10992	4.31538	0.20546
5	3.24962	3.60941	0.35979	3.30249	3.18022	-0.122276	3.30395	3.17988	-0.124071	3.31876	3.24557	-0.0731928	3.39013	3.27156	-0.118572
7	3.17483	3.09304	-0.0817945	3.15629	3.12833	-0.0279613	3.13954	3.1188	-0.0207422	3.41458	3.3096	-0.10499	3.4722	3.53297	0.0607695
8	4.48022	4.47834	-0.00188242	4.54798	4.16867	-0.379309	4.52224	4.36486	-0.157381	4.66758	4.61451	-0.053067	4.50355	4.63087	0.127324
9	3.21861	3.25075	0.0321424	2.89377	3.04051	0.14674	3.16817	2.9837	-0.184467	3.03536	2.97104	-0.0643215	3.2826	3.09151	-0.191094
10	3.84843	3.84322	-0.00521003	4.04864	3.87943	-0.169205	3.85253	3.87487	0.0223383	4.16153	3.98527	-0.176257	4.17347	3.61835	-0.55512
12	4.06356	4.0848	0.0212418	3.96828	4.12066	0.152385	3.82143	3.89571	0.0742815	3.80025	4.03075	0.230499	3.96679	4.10879	0.142
13	4.38567	4.29631	-0.0893578	4.31701	4.2357	-0.0813128	3.93925	4.06318	0.123937	4.18713	4.13035	-0.0567797	4.35151	4.18649	-0.165015
16	3.3585	3.18501	-0.173494	3.38475	3.45842	0.0736742	3.3869	3.28409	-0.102802	3.31578	3.26032	-0.0554536	3.38756	3.36768	-0.0198781
17	3.30062	3.10325	-0.197372	N/A	N/A	N/A	3.0896	3.42384	0.334238	3.23359	3.25579	0.0221978	3.34816	3.76453	0.416365
18	3.97068	3.75878	-0.211906	3.87021	3.62161	-0.248601	3.64554	3.71808	0.0725318	3.81297	3.8128	-0.000167048	3.82013	3.7723	-0.0478331
19	4.49357	3.96448	-0.529082	4.35516	1.50642	-2.84874	4.48286	3.92833	-0.554531	4.39272	3.94625	-0.44647	4.2261	3.99339	-0.232702
21	4.66212	4.57553	-0.0865836	4.7068	4.52027	-0.186521	4.48297	4.40939	-0.0735818	4.68916	4.39664	-0.292522	4.5634	4.51637	-0.0470302
23	3.88002	3.54797	-0.332052	3.81544	3.64288	-0.172564	3.83263	3.41071	-0.421918	3.84862	3.4041	-0.444521	3.81209	3.36529	-0.446798
24	4.12021	3.94239	-0.177823	3.84912	3.83669	-0.012425	4.11705	3.93072	-0.186332	3.92832	3.83147	-0.0968465	3.66027	3.80262	0.142345
25	4.04817	4.07811	0.0299411	4.13573	4.08702	-0.0487153	4.30936	3.92284	-0.386525	4.04887	4.3426	0.293733	4.02736	4.10812	0.0807642
26	3.99889	3.80707	-0.19182	3.85163	3.80353	-0.0480984	3.56364	3.85554	0.291903	3.78616	3.86999	0.0838314	3.80709	3.70115	-0.10594
27	3.56006	3.53714	-0.0229215	3.58636	3.73351	0.147149	3.67817	3.5197	-0.158468	3.6097	3.5911	-0.0185984	3.40573	3.39136	-0.0143735
28	4.78764	3.76723	-1.02042	4.69125	3.77066	-0.920585	4.66369	3.91224	-0.751455	4.71567	3.81262	-0.903046	4.58343	4.37883	-0.204599
29	3.74484	3.54015	-0.204688	3.68973	3.46228	-0.227447	3.66446	3.65748	-0.00698671	3.74722	3.43469	-0.31253	3.67528	3.48985	-0.185429
30	3.18638	3.32963	0.143248	3.71603	3.64609	-0.0699416	4.11019	3.62602	-0.484171	3.19569	3.21754	0.0218536	3.45081	3.42681	-0.0240043
31	3.25646	3.39105	0.134586	3.28359	3.41549	0.131893	3.72409	3.52401	-0.200089	3.14511	3.38219	0.237079	3.36645	3.25351	-0.112936
32	3.46624	3.16788	-0.29836	3.84806	3.67593	-0.172129	3.61714	3.44711	-0.170027	3.54643	3.49018	-0.0562501	4.285	3.90215	-0.382851
33	3.72298	3.7188	-0.00417861	3.77019	3.58595	-0.184234	3.57565	3.52425	-0.0513983	3.56917	3.59231	0.0231398	3.55563	3.47686	-0.0787695
35	3.47503	3.40561	-0.069416	3.98004	3.93824	-0.041799	3.68796	3.41813	-0.269823	3.65	3.37878	-0.271218	3.43587	3.67738	0.241516
36	3.69269	3.74049	0.0477964	3.71866	3.63997	-0.0786874	3.5757	3.89592	0.32022	3.55841	3.71066	0.15225	3.54897	3.76984	0.220866
37	3.89739	3.72686	-0.170528	3.6673	3.82769	0.160381	4.0072	3.64166	-0.365542	3.89752	3.65356	-0.243967	3.89909	3.58164	-0.317456
38	3.85336	3.61936	-0.233999	3.92126	3.70153	-0.219723	3.91702	3.46448	-0.452536	4.11069	3.76944	-0.341249	3.94045	3.49874	-0.441713

## Sheet: SCL
Mean Skin Conductance Level (mS)
Environment	Non-biophilic			Indoor Green			Outdoor Green			Turbid Outdoor Green			Combination
ID	Pre	Post	Change	Pre	Post	Change	Pre	Post	Change	Pre	Post	Change	Pre	Post	Change
1	1.24266	1.35079	0.108122	1.32638	2.06692	0.740544	0.78854	1.07072	0.282183	0.617974	1.24369	0.625712	1.22675	1.22741	0.000663836
2	0.689312	0.56117	-0.128142	1.25419	2.2051	0.950913	0.687301	0.609787	-0.0775143	0.872696	0.641576	-0.231119	1.35439	1.32275	-0.0316414
4	0.427209	0.475086	0.0478774	0.451297	0.457038	0.00574146	0.460086	0.505474	0.0453872	0.520164	0.434833	-0.0853306	0.412318	0.676911	0.264592
5	0.468206	0.374509	-0.0936965	0.433111	0.675672	0.24256	0.404988	0.357376	-0.0476116	0.363816	0.476591	0.112775	0.362263	0.425347	0.0630841
7	3.60023	2.52648	-1.07375	3.71207	2.09953	-1.61254	2.71481	1.62983	-1.08498	2.38285	1.48171	-0.901135	1.77648	1.23116	-0.54532
8	2.14107	3.04428	0.903208	1.9318	3.10498	1.17318	1.24219	2.9433	1.70111	0.66346	1.66688	1.00342	0.882149	1.83911	0.956961
9	0.572526	0.382428	-0.190098	0.349976	1.11213	0.762158	0.54573	0.454282	-0.0914483	0.321139	0.291811	-0.0293276	0.258687	0.255432	-0.00325516
10	0.848514	3.96386	3.11535	1.43603	3.9644	2.52837	1.40495	4.19491	2.78996	1.46765	3.23882	1.77117	1.66803	4.20815	2.54012
12	1.70969	1.32369	-0.386004	1.77535	1.33409	-0.441255	1.83439	1.61867	-0.215718	1.54375	1.78943	0.245687	1.66484	1.38113	-0.283705
13	0.204253	0.189195	-0.0150581	0.191341	0.184945	-0.00639562	0.15342	0.147457	-0.00596334	0.220698	0.196235	-0.024463	0.218798	0.25755	0.0387519
16	2.43942	3.24636	0.806941	2.40445	3.1576	0.753151	2.29624	3.18319	0.88695	3.09442	3.09106	-0.00336841	3.00678	3.20843	0.20165
17	0.689922	0.660816	-0.029106	N/A	N/A	N/A	1.04867	0.481244	-0.567427	0.79067	0.620967	-0.169702	0.645089	1.2316	0.586506
18	1.35416	1.06977	-0.284384	1.92936	1.96199	0.0326218	0.973619	0.76644	-0.207179	1.02305	0.728802	-0.294244	0.550669	0.449656	-0.101014
19	2.28628	3.48218	1.19589	2.33893	2.54706	0.208138	2.43181	3.53282	1.10101	1.98101	3.13984	1.15883	2.20254	3.36082	1.15828
21	2.49392	3.63236	1.13844	2.79964	3.58048	0.780842	2.92887	3.9555	1.02664	2.58984	4.05051	1.46066	2.60763	3.06694	0.459317
23	1.53164	1.76868	0.23704	1.59002	2.1463	0.556281	1.24042	1.81382	0.573401	1.08003	2.00979	0.929763	1.30952	1.82828	0.518758
24	0.870544	1.68903	0.818489	0.859375	1.2119	0.352521	0.895615	2.07436	1.17875	0.946135	1.90325	0.957118	0.881363	1.25287	0.371509
25	1.91543	2.07409	0.158662	1.49015	1.715	0.224854	1.93911	2.01283	0.0737156	1.99173	2.02637	0.0346434	1.78124	1.80675	0.0255159
26	2.59773	3.49241	0.89468	2.68726	3.60906	0.9218	2.50133	3.49776	0.996426	2.52506	3.72616	1.2011	2.76941	3.48068	0.711268
27	2.65351	3.0044	0.350891	2.37845	2.80552	0.427072	2.2891	2.89761	0.60851	2.59556	2.76752	0.171962	2.29504	2.51428	0.219244
28	1.12011	1.56442	0.444313	1.97939	1.79627	-0.183118	1.61755	2.1039	0.486345	1.5965	1.7873	0.190795	2.37108	2.32149	-0.0495905
29	5.75438	5.77199	0.0176169	5.72979	7.16364	1.43385	4.96986	5.59064	0.620785	6.58837	7.18911	0.600744	6.45402	7.2137	0.759674
30	2.4956	2.53546	0.0398507	2.62214	3.05997	0.437826	2.63986	3.26396	0.624107	2.24039	2.82778	0.587388	2.19199	2.05565	-0.136346
31	2.74444	3.45779	0.713346	1.70612	1.81186	0.105739	2.55502	2.90099	0.345968	2.5128	2.80221	0.289404	2.95542	3.05675	0.101327
32	0.995058	1.07282	0.0777661	1.3176	1.93659	0.618997	0.873192	1.04722	0.174025	1.24106	1.22707	-0.0139945	1.39812	1.69957	0.301457
33	1.51731	1.96254	0.445232	1.2807	1.15149	-0.129206	1.25845	1.01979	-0.238657	1.22453	1.76186	0.537325	0.779789	1.30779	0.528002
35	6.90534	7.56216	0.656824	3.66142	3.77684	0.115418	5.39947	5.82926	0.429787	4.46104	7.8218	3.36076	5.97299	4.65936	-1.31363
36	2.84803	3.96318	1.11515	3.05458	4.14344	1.08887	2.33566	2.86455	0.528892	2.62333	3.69497	1.07164	1.83761	3.12788	1.29027
37	3.7129	3.05868	-0.654224	2.36758	2.96776	0.600181	3.44876	3.07311	-0.375656	2.49025	2.99191	0.501657	3.25385	2.95987	-0.293982
38	1.54947	2.67585	1.12639	0.668822	1.77516	1.10634	1.74122	3.04729	1.30607	1.85652	1.44431	-0.412206	1.07486	2.11664	1.04178

## Sheet: AU Test
Standardized Alternative Use (AU) Test Score (Z-score)
Environment	Non-biophilic	Indoor Green	Outdoor Green	Turbid Outdoor Green	Combination
ID	Paper Towel	Plastic Bottle	Book	Umbrella	Mirror
1	2.36675	0.367478	2.68921	1.9153	1.85081
2	-0.599911	-0.793388	0.238493	0.947911	0.560955
4	0.947911	0.947911	2.04428	1.0769	0.302985
5	-0.664403	-1.05136	-0.857881	0.754433	0.0450149
7	-0.0839702	-0.922374	-0.148463	0.43197	-1.43831
8	-0.470926	-1.63179	-0.212955	0.625448	0.302985
9	-1.37382	-1.18034	-1.69628	-1.63179	-1.30933
10	0.496463	0.496463	0.754433	-0.0194776	-1.05136
12	1.52834	1.14139	1.0124	0.754433	0.560955
13	-0.0194776	-0.34194	-1.11585	-1.43831	-0.212955
16	-1.05136	0.109508	0.689941	0.238493	0.43197
17	-0.664403	-0.212955	-0.277448	-1.43831	-1.76078
18	-1.37382	-1.43831	-1.43831	-0.986866	-0.148463
19	1.46385	0.818926	1.0769	0.625448	1.52834
21	1.85081	1.78631	2.04428	1.9153	0.109508
23	-0.212955	-0.857881	0.367478	0.754433	-0.470926
24	0.43197	-0.277448	0.883418	0.109508	0.0450149
25	-0.599911	-1.76078	-0.148463	-1.11585	-1.63179
26	0.625448	1.65733	2.30225	1.39936	0.754433
27	-0.0194776	-0.0194776	-1.37382	-0.857881	-0.599911
28	0.109508	-0.406433	-2.21222	1.20588	-0.599911
29	-1.37382	-0.986866	-1.05136	-1.30933	-1.50281
30	-0.857881	0.560955	-0.793388	-0.0194776	0.174
31	-0.277448	0.754433	1.0124	-0.0194776	-0.148463
32	0.625448	-0.535418	0.174	-0.406433	-0.0839702
33	-0.0839702	-1.30933	-0.34194	-0.922374	-1.5673
35	0.883418	-0.986866	0.560955	0.302985	0.625448
36	-1.24484	0.947911	0.174	0.560955	-0.0194776
37	0.496463	-0.0194776	0.367478	0.947911	0.818926
38	-0.148463	-0.277448	-0.470926	-0.857881	-0.857881

## Sheet: Number test
Verbal Backward Digit Span Task (Number test)
ID	Non-biophilic	Indoor Green	Outdoor Green	Turbid Outdoor Green	Combination
1	6	5	6	6	7
2	7	7	7	6	7
4	10	7	10	8	8
5	8	6	8	8	8
7	7	8	9	10	10
8	9	7	7	6	7
9	7	6	7	3	8
10	6	7	6	6	7
12	7	8	6	7	8
13	9	8	7	7	9
16	6	7	7	8	8
17	6	5	6	7	5
18	6	5	7	7	8
19	8	7	7	8	8
21	2	2	4	3	5
23	6	4	8	4	6
24	7	7	8	7	8
25	6	5	7	6	6
26	6	6	7	3	6
27	6	7	6	7	7
28	9	8	6	7	6
29	8	7	8	7	7
30	7	6	7	8	7
31	7	6	7	7	7
32	8	8	7	7	9
33	5	7	5	8	8
35	7	9	9	10	8
36	4	5	5	6	6
37	5	6	7	8	7
38	5	3	5	6	4

## Sheet: Stress level
Self-reported Stress Level (1-5 points)
ID	Non-biophilic	Indoor	Outdoor	Combination	Turbidity
1	3	2	1	1	1
2	4	2	3	4	1
4	3	2	3	2	3
5	4	2	2	3	4
7	2	2	1	2	1
8	2	2	1	3	2
9	5	4	3	3	2
10	1	1	2	1	2
12	3	2	2	1	1
13	3	2	3	2	1
16	2	2	1	3	2
17	1	1	1	1	2
18	3	1	1	1	1
19	2	2	1	2	1
21	2	1	3	4	3
23	5	2	4	3	1
24	1	2	4	1	2
25	2	1	1	1	1
26	1	1	1	1	1
27	2	2	2	2	2
28	2	3	2	2	3
29	1	1	1	1	1
30	4	2	3	3	2
31	3	2	1	2	2
32	4	3	3	3	2
33	5	4	3	4	2
35	3	2	3	3	2
36	4	3	3	3	3
37	2	3	1	4	1
38	3	1	2	2	1

## Sheet: Connection to nature
Self-reported Connection with Nature (1-10 points)
ID	Non-biophilic	Indoor	Outdoor	Combination	Turbidity
1	0	6	5	10	7
2	0	6	6	8	7
4	0	2	7	8	0
5	3	6	5	8	6
7	0	1	3	7	5
8	8	9	3	8	7
9	0	4	7	10	8
10	7	7	9	8	6
12	0	2	6	8	10
13	2	4	4	6	7
16	4	7	7	8	6
17	2	4	4	6	4
18	0	6	7	10	6
19	1	4	6	8	8
21	2	5	6	7	9
23	1	6	8	9	7
24	0	2	4	4	3
25	1	4	2	3	2
26	0	7	8	9	7
27	5	4	7	8	8
28	1	3	4	6	6
29	1	3	6	9	4
30	0	2	4	6	10
31	0	2	2	9	7
32	0	2	5	7	5
33	7	8	7	8	6
35	0	10	7	10	6
36	1	6	5	7	6
37	0	2	5	8	6
38	0	3	6	9	10

## Sheet: Preferences for patterns
Preference for Biophilic Patterns (1, 2, 3)
ID	Visual connection with nature	Dynamic & diffuse light	Material connection with nature
1	1	2	3
2	1	2	3
4	1	2	3
5	1	3	2
7	1	2	3
8	1	2	3
9	2	3	1
10	1	3	2
12	3	1	2
13	2	3	1
16	1	2	3
17	3	1	2
18	1	2	3
19	1	2	3
21	2	1	3
23	1	3	2
24	1	3	2
25	1	3	2
26	2	1	3
27	2	1	3
28	1	2	3
29	1	2	3
30	2	1	3
31	1	2	3
32	2	1	3
33	1	2	3
35	2	3	1
36	1	3	2
37	1	3	2
38	3	1	2
