# Supplementary material for: Biophilic classroom environments on stress and cognitive performance: A randomized crossover study in virtual reality (VR)
Source: PLoS One. 2023 Nov 1;18(11):e0291355. doi: 10.1371/journal.pone.0291355 (PMC10619869; doi:10.1371/journal.pone.0291355)
Supplement: S1 Table — (XLSX) [file pone.0291355.s004.xlsx]

## Sheet: Sheet1
S3 Table. ANOVA of Baseline Measures of Physiological Stress Indicators
	SCL	HR	RMSSD	ln(RMSSD)	SBP	DBP
F factor	0.0950352	0.21463	0.154769	0.1746	0.0632804	0.261456
P-value	0.983903	0.929963	0.960585	0.95114	0.992541	0.902181
F crit	2.4345	2.4345	2.4345	2.4345	2.44135	2.44135
