# Supplementary material for: Biophilic classroom environments on stress and cognitive performance: A randomized crossover study in virtual reality (VR)
Source: PLoS One. 2023 Nov 1;18(11):e0291355. doi: 10.1371/journal.pone.0291355 (PMC10619869; doi:10.1371/journal.pone.0291355)
Supplement: S2 Table — (XLSX) [file pone.0291355.s005.xlsx]

## Sheet: ANOVA
S5 Table. ANOVA of preferences for different biophilic patterns
F factor	14.7589
P-value	3.02701e-06
F crit	3.1013

## Sheet: Post-hoc comparisons test
Tukey's multiple comparisons test	Mean Diff.	95.00% CI of diff.	Below threshold?	Summary	Adjusted P Value
Visual Connection with Nature vs. Dynamic & Diffuse Light	-0.6	-1.042 to -0.1582	Yes	**	0.0048
Visual Connection with Nature vs. Material Connection with Nature	-1	-1.442 to -0.5582	Yes	****	<0.0001
Dynamic & Diffuse Light vs. Material Connection with Nature	-0.4	-0.8418 to 0.04180	No	ns	0.0842
